# Supplementary material for: Whole-Exome Sequencing Identified Rare Genetic Variants Associated with Undervirilized Genitalia in Taiwanese Pediatric Patients
Source: Biomedicines. 2023 Jan 17;11(2):242. doi: 10.3390/biomedicines11020242 (PMC9953256; doi:10.3390/biomedicines11020242)
Supplement: Supplementary file 1 [file biomedicines-11-00242-s001.zip]

Archive with 7 entries (7 files):
- supplementary Fig 1-revised.jpg
- supplementary Fig 2-revised.jpg
- supplementary Fig 3-revised.jpg
- supplementary Fig 4-revised.jpg
- supplementary Fig 5-revised.jpg
- supplementary Fig 6-revised.jpg
- Supplementary Table 1.pdf
